# Supplementary material for: Dataset for microstructure and mechanical properties of (CrCoNi)97Al1.5Ti1.5 medium entropy alloy twisted by free-end-torsion at room and cryogenic temperatures
Source: Data Brief. 2020 Sep 23;33:106333. doi: 10.1016/j.dib.2020.106333 (PMC7522488; doi:10.1016/j.dib.2020.106333)
Supplement: Supplementary file 1 [file mmc1.zip]

Archive with 19 entries (18 files):
- 1-s2.0-S2352340920312269-mmc1/
- 1-s2.0-S2352340920312269-mmc1/Fig. 1.psd
- 1-s2.0-S2352340920312269-mmc1/Fig. 2.psd
- 1-s2.0-S2352340920312269-mmc1/Fig. 3.opj
- 1-s2.0-S2352340920312269-mmc1/Fig. 4.psd
- 1-s2.0-S2352340920312269-mmc1/Fig. 5.psd
- 1-s2.0-S2352340920312269-mmc1/Fig. 6.psd
- 1-s2.0-S2352340920312269-mmc1/KAM of Fig. 5a.txt
- 1-s2.0-S2352340920312269-mmc1/KAM of Fig. 5b.txt
- 1-s2.0-S2352340920312269-mmc1/KAM of Fig. 5c.txt
- 1-s2.0-S2352340920312269-mmc1/KAM of Fig. 5d.txt
- 1-s2.0-S2352340920312269-mmc1/KAM of Fig. 5e.txt
- 1-s2.0-S2352340920312269-mmc1/Misorientation distribution of Fig. 2d.txt
- 1-s2.0-S2352340920312269-mmc1/Misorientation distribution of Fig. 6a.txt
- 1-s2.0-S2352340920312269-mmc1/Misorientation distribution of Fig. 6b.txt
- 1-s2.0-S2352340920312269-mmc1/Misorientation distribution of Fig. 6c.txt
- 1-s2.0-S2352340920312269-mmc1/Misorientation distribution of Fig. 6d.txt
- 1-s2.0-S2352340920312269-mmc1/Misorientation distribution of Fig. 6e.txt
- 1-s2.0-S2352340920312269-mmc1/Misorientation distribution of Fig. 6f.txt
