# Supplementary material for: Dataset for microstructure and mechanical properties of (CrCoNi)97Al1.5Ti1.5 medium entropy alloy twisted by free-end-torsion at room and cryogenic temperatures
Source: Data Brief. 2020 Sep 23;33:106333. doi: 10.1016/j.dib.2020.106333 (PMC7522488; doi:10.1016/j.dib.2020.106333)
Supplement: Supplementary file 1 [file mmc1.zip › 1-s2.0-S2352340920312269-mmc1/KAM of Fig. 5a.txt]

X	Y
0.05	0.003095519
0.15	0.009802476
0.25	0.1318544
0.35	0.5939711
0.45	1.239682
0.55	1.653449
0.65	1.573555
0.75	1.276312
0.85	0.9358785
0.95	0.6626621
1.05	0.478921
1.15	0.3447818
1.25	0.2610554
1.35	0.1866156
1.45	0.1424676
1.55	0.1058373
1.65	0.08247347
1.75	0.06456368
1.85	0.05078125
1.95	0.0417895
2.05	0.03080778
2.15	0.02557488
2.25	0.01997347
2.35	0.01650943
2.45	0.01208726
2.55	0.01171875
2.65	0.009507665
2.75	0.007149175
2.85	0.004790684
2.95	0.005011792
3.05	0.002948113
3.15	0.002727005
3.25	0.002211085
3.35	0.001916274
3.45	0.001326651
3.55	0.001252948
3.65	0.0007370283
3.75	0.001326651
3.85	0.0003685142
3.95	0.0008107311
4.05	0.0005159198
4.15	0.0003685142
4.25	0.0003685142
4.35	0
4.45	0.0001474057
4.55	0
4.65	7.370283E-5
4.75	7.370283E-5
4.85	7.370283E-5
4.95	7.370283E-5
5.05	0
