# Supplementary material for: Dataset for microstructure and mechanical properties of (CrCoNi)97Al1.5Ti1.5 medium entropy alloy twisted by free-end-torsion at room and cryogenic temperatures
Source: Data Brief. 2020 Sep 23;33:106333. doi: 10.1016/j.dib.2020.106333 (PMC7522488; doi:10.1016/j.dib.2020.106333)
Supplement: Supplementary file 1 [file mmc1.zip › 1-s2.0-S2352340920312269-mmc1/Misorientation distribution of Fig. 2d.txt]

Ang.(�)	Corr.	Uncorr.
1.000	0.000	0.001
3.000	0.087	0.009
5.000	0.005	0.003
7.000	0.001	0.004
9.000	0.001	0.009
11.00	0.001	0.003
13.00	0.001	0.003
15.00	0.001	0.002
17.00	0.000	0.010
19.00	0.001	0.006
21.00	0.000	0.007
23.00	0.001	0.010
25.00	0.002	0.010
27.00	0.002	0.010
29.00	0.002	0.017
31.00	0.005	0.019
33.00	0.006	0.022
35.00	0.007	0.023
37.00	0.009	0.027
39.00	0.012	0.035
41.00	0.009	0.025
43.00	0.006	0.026
45.00	0.006	0.026
47.00	0.004	0.026
49.00	0.005	0.023
51.00	0.006	0.022
53.00	0.009	0.023
55.00	0.020	0.032
57.00	0.062	0.027
59.00	0.207	0.027
61.00	0.007	0.004
63.00	0.000	0.000
65.00	0.000	0.000
67.00	0.000	0.000
69.00	0.000	0.000
71.00	0.000	0.000
73.00	0.000	0.000
75.00	0.000	0.000
77.00	0.000	0.000
79.00	0.000	0.000
81.00	0.000	0.000
83.00	0.000	0.000
85.00	0.000	0.000
87.00	0.000	0.000
89.00	0.000	0.000
91.00	0.000	0.000
93.00	0.000	0.000
95.00	0.000	0.000
97.00	0.000	0.000
99.00	0.000	0.000
101.0	0.000	0.000
103.0	0.000	0.000
105.0	0.000	0.000
107.0	0.000	0.000
109.0	0.000	0.000
111.0	0.000	0.000
113.0	0.000	0.000
115.0	0.000	0.000
117.0	0.000	0.000
119.0	0.000	0.000
121.0	0.000	0.000
123.0	0.000	0.000
125.0	0.000	0.000
127.0	0.000	0.000
129.0	0.000	0.000
131.0	0.000	0.000
133.0	0.000	0.000
135.0	0.000	0.000
137.0	0.000	0.000
139.0	0.000	0.000
141.0	0.000	0.000
143.0	0.000	0.000
145.0	0.000	0.000
147.0	0.000	0.000
149.0	0.000	0.000
151.0	0.000	0.000
153.0	0.000	0.000
155.0	0.000	0.000
157.0	0.000	0.000
159.0	0.000	0.000
161.0	0.000	0.000
163.0	0.000	0.000
165.0	0.000	0.000
167.0	0.000	0.000
169.0	0.000	0.000
171.0	0.000	0.000
173.0	0.000	0.000
175.0	0.000	0.000
177.0	0.000	0.000
179.0	0.000	0.000
