# Supplementary material for: Dataset for microstructure and mechanical properties of (CrCoNi)97Al1.5Ti1.5 medium entropy alloy twisted by free-end-torsion at room and cryogenic temperatures
Source: Data Brief. 2020 Sep 23;33:106333. doi: 10.1016/j.dib.2020.106333 (PMC7522488; doi:10.1016/j.dib.2020.106333)
Supplement: Supplementary file 1 [file mmc1.zip › 1-s2.0-S2352340920312269-mmc1/Misorientation distribution of Fig. 6c.txt]

Ang.(�)	Corr.
0.499	0.000
1.499	0.000
2.499	0.213
3.499	0.050
4.499	0.020
5.499	0.009
6.499	0.005
7.499	0.005
8.499	0.003
9.499	0.002
10.49	0.003
11.49	0.002
12.49	0.002
13.49	0.002
14.49	0.001
15.49	0.001
16.49	0.001
17.49	0.000
18.49	0.001
19.49	0.003
20.49	0.002
21.49	0.002
22.49	0.002
23.49	0.001
24.49	0.002
25.49	0.003
26.49	0.004
27.49	0.003
28.49	0.003
29.49	0.003
30.49	0.003
31.49	0.005
32.49	0.006
33.49	0.006
34.49	0.007
35.49	0.011
36.49	0.010
37.49	0.013
38.49	0.012
39.49	0.007
40.49	0.009
41.49	0.009
42.49	0.010
43.49	0.009
44.49	0.009
45.49	0.010
46.49	0.008
47.49	0.009
48.49	0.008
49.49	0.009
50.49	0.008
51.49	0.008
52.49	0.011
53.49	0.012
54.49	0.016
55.49	0.026
56.49	0.034
57.49	0.057
58.49	0.103
59.49	0.160
60.49	0.015
61.49	0.001
62.49	0.000
63.49	0.000
64.49	0.000
65.49	0.000
66.49	0.000
67.49	0.000
68.49	0.000
69.49	0.000
70.49	0.000
71.49	0.000
72.49	0.000
73.49	0.000
74.49	0.000
75.49	0.000
76.49	0.000
77.49	0.000
78.49	0.000
79.49	0.000
80.49	0.000
81.49	0.000
82.49	0.000
83.49	0.000
84.49	0.000
85.49	0.000
86.49	0.000
87.49	0.000
88.49	0.000
89.49	0.000
90.49	0.000
91.49	0.000
92.49	0.000
93.49	0.000
94.49	0.000
95.49	0.000
96.49	0.000
97.49	0.000
98.49	0.000
99.49	0.000
100.4	0.000
101.4	0.000
102.4	0.000
103.4	0.000
104.4	0.000
105.4	0.000
106.4	0.000
107.4	0.000
108.4	0.000
109.4	0.000
110.4	0.000
111.4	0.000
112.4	0.000
113.4	0.000
114.4	0.000
115.4	0.000
116.4	0.000
117.4	0.000
118.4	0.000
119.4	0.000
120.4	0.000
121.4	0.000
122.4	0.000
123.4	0.000
124.4	0.000
125.4	0.000
126.4	0.000
127.4	0.000
128.4	0.000
129.4	0.000
130.4	0.000
131.4	0.000
132.4	0.000
133.4	0.000
134.4	0.000
135.4	0.000
136.4	0.000
137.4	0.000
138.4	0.000
139.4	0.000
140.4	0.000
141.4	0.000
142.4	0.000
143.4	0.000
144.4	0.000
145.4	0.000
146.4	0.000
147.4	0.000
148.4	0.000
149.4	0.000
150.4	0.000
151.4	0.000
152.4	0.000
153.4	0.000
154.4	0.000
155.4	0.000
156.4	0.000
157.4	0.000
158.4	0.000
159.4	0.000
160.4	0.000
161.4	0.000
162.4	0.000
163.4	0.000
164.4	0.000
165.4	0.000
166.4	0.000
167.4	0.000
168.4	0.000
169.4	0.000
170.4	0.000
171.4	0.000
172.4	0.000
173.4	0.000
174.4	0.000
175.4	0.000
176.4	0.000
177.4	0.000
178.4	0.000
179.4	0.000
180.4	0.000
